# Supplementary material for: Membrane asymmetry facilitates murine norovirus entry and persistent enteric infection
Source: PLoS Biol. 2025 Apr 17;23(4):e3003147. doi: 10.1371/journal.pbio.3003147 (PMC12052208; doi:10.1371/journal.pbio.3003147)
Supplement: S1 Table — (XLSX) [file pbio.3003147.s001.xlsx]

## Sheet: Figure 1C
WT BV2	BV2ΔTMEM30a
4.65616	5.78974
5.54343	6.28232
5.25938	6.31808

## Sheet: Figure 1D
	Mock			MOI 5			MOI 0.05
WT BV2	100	100	100	6.49166	7.73328	7.75254	11.2952	10.3915	10.1055
BV2ΔTMEM30a	84.4736	99.6248	93.9129	71.3405	77.1752	67.811	83.7084	91.2566	109.311

## Sheet: Figure 1E
	Mock			MOI 5			MOI 0.05
WT BV2	100	100	100	7.4976	8.31684	6.77002	8.32717	8.92318	7.03754
BV2ΔTMEM30a	111.429	127.683	90.0048	91.7323	81.531	61.2179	68.7877	65.1721	47.0628

## Sheet: Figure 1F
Hours post-infection	BV2 WT + CR6			BV2ΔTMEM30a + CR6
0	3.66547	3.47341	3.13788	3.66547	3.47341	3.13788
12	7.34488	7.24888	6.44557	5.7582	4.72652	3.84858
24	8.71458	8.61065	7.90136	7.28457	6.90071	6.41429

## Sheet: Figure 1G
Hours post-infection	BV2 WT + CR6			BV2ΔTMEM30a + CR6
0	2.97884	3.55072	2.33333	2.97884	3.55072	2.33333
12	6.49189	5.60605	5.25953	5.05676	3.55675	3.92605
24	8.70515	8.58033	7.62578	7.40857	6.33569	5.16853

## Sheet: Figure 1H
MNV Strain	WT BV2			BV2ΔTMEM30a			Input
CW3	6.31808	6.9246	7.3039	4.98475	4.8785	5.48583	4.34686	4.2007	3.3451
CR6	6.87442	7.9859	8.70677	4.74177	4.15538	6.03346	4.66183	4.2297	3.06029
CR3	4.24413	5.15313	5.16838	3.21448	2.39203	3.543	2.15051	2	2
CR7	5.15904	6.05962	6.5563	4.48646	3.74883	4.75137	3.07306	2.8662	2
WU23	5.68307	5.15694	7.40509	4.81572	4.41609	5.48264	3.43753	3.13476	2.90646
S99	4.24349	5.12026	5.49214	3.05577	3.20591	3.52128	2.53959	2	2

## Sheet: Figure 1J
BV2 + Vector	BV2ΔTMEM30a + Vector	BV2 + TMEM30a	BV2ΔTMEM30a + TMEM30a
7.08217	5.79195	7.14539	6.46097
6.75391	5.87728	6.76164	6.53963
6.47712	4.26596	6.59758	6.77107

## Sheet: Figure 1K
Days Post-Infection	TMEM flox/flox												TMEM flox/flox + Villin Cre
0	4.11	4.11	4.11	4.11	4.11	4.11	4.11	4.11					4.11	4.11	4.11	4.11	4.11	4.11	4.11	4.11	4.11	4.11	4.11	4.11
3	6.35216	7.35087	7.58099	4.11	4.11	4.25118	4.11	7.32693					4.11	4.11	4.7425	4.11	4.64181	4.11	4.11	4.11	5.10023	4.11	4.11	4.11
7	7.01252	6.83968	6.76674	4.32605	4.11	7.36046	5.80001	7.19881					4.11	4.16875	4.4187	4.33064	4.11	4.11	4.1728	4.11	4.3961	4.11	4.11	4.11
14	6.43161	6.84297	6.36231	5.50032	5.15546	6.20673	6.30365	7.04819					4.60437	4.11	4.11	4.11	4.11	4.68937	4.11	4.11	4.11	4.11	4.11	4.11
21	6.48942	6.25428	6.2842	7.52558	6.14765	6.66925	5.94734	6.49831					5.60968	4.11	4.69837	4.11	3.47346	4.11	4.11	4.34938	4.23081	4.11	6.9801	4.11

## Sheet: Figure 1L
Tissues	Tmem30a fl/fl												Tmem30a fl/fl Villin-Cre
MLN	-3.12892	-2.61943	-3.23433	-3.27623	-2.80674	-3.18224	-3.70723	-3.25193					-3.47054	-3.84407	-3.93404	-3.91398	-4.43123	-5	-4.99499	-5	-4.97812	-5	-5	-5
Colon	-3.62693	-3.09873	-3.05226	-2.21948	-2.86748	-2.75352	-3.85714	-3.35959					-3.84079	-4.23594	-4.51662	-3.89616	-4.68132	-3.91178	-3.78152	-3.96499	-3.97388	-5	-5	-5
Ileum	-3.7636	-3.83291	-3.58784	-3.10065	-4.02282	-3.76736	-3.98917	-3.70144					-4.32052	-3.80538	-3.48304	-4.20332	-5	-5	-5	-4.82994	-5	-5	-5	-5

## Sheet: Figure 2A
BV2 + Vector	BV2ΔTMEM30a + Vector	BV2ΔTMEM30a + TMEM30a	BV2ΔCD300lf
7.8477	8.02997	7.96941	7.75767
7.14833	6.8366	6.95901	7.16399
6.97763	6.62545	6.62545	7.40977

[truncated: 8 more sheets: Figure 2B, Figure 2D, Figure 2E, Figure 3B, Figure 3D, Figure 3E, Figure 3F, Figure 3G]
